# Supplementary material for: Myeloid Cell Leukemia 1 and Hexokinase 2 Directly Interact to Form a Glucose Metabolic Regulatory Axis
Source: Cells. 2026 May 13;15(10):891. doi: 10.3390/cells15100891 (PMC13204606; doi:10.3390/cells15100891)
Supplement: Supplementary file 1 [file cells-15-00891-s001.zip]

Archive with 1 entries (1 files):
- cells-4267396-supplementary.pdf
